# Supplementary material for: Single-cell transcriptomics identifies an H2AFZ-driven proliferative tumor subpopulation associated with poor prognosis in hepatocellular carcinoma
Source: Front Mol Biosci. 2025 Oct 8;12:1655705. doi: 10.3389/fmolb.2025.1655705 (PMC12540112; doi:10.3389/fmolb.2025.1655705)
Supplement: Supplementary file 4 [file Table1.xlsx]

## Sheet: Tumor_c2
Supplementary Table 1. Gene signature of the Tumor_C2 subpopulation identified in hepatocellular carcinoma.
	p_val	avg_log2FC	pct.1	pct.2	p_val_adj
STMN1	0	1.71860556948761	0.893	0.449	0
CDC20	0	1.72492260202094	0.499	0.045	0
NUF2	0	0.816493329753514	0.257	0.012	0
RRM2	0	1.09277621598423	0.351	0.027	0
CENPA	0	0.79634441768284	0.264	0.015	0
SPC25	0	0.960018163771429	0.318	0.016	0
SGOL1	0	0.850426479566927	0.271	0.018	0
H2AFZ	0	1.90651322463007	0.95	0.583	0
MAD2L1	0	0.928620514958762	0.371	0.042	0
CCNA2	0	0.628322730923587	0.223	0.009	0
HMGB2	0	1.76790434773759	0.676	0.162	0
CCNB1	0	1.49680804670728	0.397	0.035	0
PTTG1	0	2.19770094628153	0.689	0.112	0
HMMR	0	0.840309359324115	0.269	0.014	0
CENPW	0	1.33859848130723	0.546	0.098	0
PBK	0	0.994154827259421	0.302	0.017	0
CKS2	0	1.81800359298491	0.7	0.245	0
ZWINT	0	0.964116366556485	0.384	0.049	0
CDK1	0	1.48135646404263	0.463	0.032	0
CDCA3	0	1.04150606281906	0.333	0.014	0
TUBA1B	0	1.69711391487527	0.967	0.643	0
CDKN3	0	1.78903293156672	0.619	0.125	0
NUSAP1	0	1.62385760611202	0.498	0.046	0
CCNB2	0	1.16265141184649	0.35	0.021	0
KIAA0101	0	1.37124605223549	0.489	0.072	0
PRC1	0	0.810895249219506	0.28	0.021	0
PLK1	0	0.927489042052578	0.257	0.012	0
AURKB	0	0.786299173281736	0.249	0.014	0
TOP2A	0	1.6624152706417	0.501	0.044	0
BIRC5	0	1.82607928510538	0.669	0.08	0
TPX2	0	1.02880005082157	0.336	0.026	0
UBE2C	0	2.24457189250513	0.632	0.077	0
UBE2T	1.78877416373399e-306	1.0691101875525	0.424	0.069	4.59965388462557e-302
TYMS	1.12491556039454e-293	1.00494850759749	0.401	0.065	2.89260787199853e-289
AURKA	8.86070277336581e-282	1.06412016229384	0.352	0.05	2.27844111114329e-277
HMGN2	4.27701211696894e-280	1.43285276187797	0.924	0.643	1.09979089575739e-275
CENPF	4.96439308239758e-280	1.19522671094392	0.3	0.033	1.27654403720771e-275
SMC4	2.93163441940509e-268	1.05373342232217	0.425	0.082	7.53840474605824e-264
CDCA8	2.34640779825959e-262	0.707012926907242	0.221	0.015	6.03355301244472e-258
TK1	2.53749130976371e-260	0.887410179831551	0.342	0.051	6.52490515392641e-256
TACC3	4.46717395700097e-260	0.643110466564445	0.221	0.015	1.14868911130323e-255
TUBB	1.81261956751924e-259	1.47367303268705	0.895	0.604	4.66096995591897e-255
CENPM	7.63192041589766e-255	0.802354093758791	0.319	0.044	1.96247201574392e-250
GTSE1	1.45960043218026e-250	0.622242300701162	0.194	0.011	3.75321655130831e-246
CKS1B	9.09954694373201e-247	1.38553672923775	0.808	0.41	2.33985750111125e-242
NEK2	3.72096645420065e-246	0.758867134164268	0.197	0.012	9.56809314033154e-242
HMGB1	2.84203126571929e-244	1.29637566979695	0.936	0.726	7.30799919667059e-240
NDC80	8.27072032916898e-234	0.626685248173927	0.209	0.016	2.12673302544251e-229
DLGAP5	5.64592009287889e-229	0.552291269572007	0.166	0.008	1.45179189268288e-224
NCAPG	2.22520329334211e-228	0.44611700158702	0.167	0.008	5.7218877484999e-224
PTMA	2.99086513204441e-228	0.993860311549342	0.987	0.929	7.690710600539e-224
DEPDC1	1.66136252790924e-225	0.636560428820933	0.177	0.01	4.27202760426582e-221
KPNA2	3.36449095397459e-217	1.49463894673605	0.555	0.188	8.65145203905025e-213
KIFC1	4.65114042009743e-215	0.540214677434479	0.185	0.013	1.19599424762385e-210
KIF2C	7.36415682337081e-205	0.452787019040631	0.144	0.006	1.89361928556157e-200
UBE2S	1.58219765134937e-203	1.20267425672028	0.409	0.103	4.06846304067976e-199
MKI67	3.01814224658671e-203	0.625522194023008	0.211	0.021	7.76085097287306e-199
DTYMK	5.74343605814833e-200	0.954148863602861	0.485	0.143	1.47686714799226e-195
HJURP	8.08777660352581e-196	0.434887908689848	0.136	0.005	2.07969087583063e-191
CENPK	3.8714229414002e-193	0.65185683632761	0.227	0.028	9.95497695151646e-189
TROAP	5.86412868909056e-192	0.78530956842183	0.277	0.044	1.50790205111275e-187
SGOL2	2.33507549008139e-186	0.612720277916988	0.166	0.012	6.0044131151953e-182
CDCA5	3.71473459540266e-184	0.384384680793265	0.152	0.01	9.5520685386184e-180
KIF4A	3.61999647057498e-181	0.472619259528347	0.158	0.011	9.3084589244365e-177
CENPN	1.28600407691972e-180	0.753663940867239	0.327	0.069	3.30683088339136e-176
RACGAP1	1.37110145150104e-176	0.517622525810883	0.173	0.016	3.52565027238977e-172
TUBB4B	2.68233661299252e-170	1.31538547948186	0.716	0.387	6.89736036664897e-166
MELK	1.87716188346286e-167	0.517332799343011	0.158	0.013	4.8269340671364e-163
CKAP2	3.00999677677462e-167	0.588886987249693	0.196	0.024	7.73990571179826e-163
TTK	3.1613966273669e-164	0.420238354077995	0.12	0.005	8.12921528761126e-160
ASPM	1.26223009823241e-163	0.429928485510177	0.144	0.01	3.24569847459483e-159
KIF23	1.53555840506275e-161	0.382393501378259	0.121	0.006	3.94853488277836e-157
SKA1	8.96048129893106e-160	0.387172643610952	0.14	0.01	2.30409816120713e-155
CALM2	1.70579407928271e-157	1.00835828859001	0.937	0.808	4.38627889546755e-153
CENPU	3.12815306876078e-155	0.667599365471532	0.213	0.032	8.04373280101148e-151
CDC25C	3.08577956197621e-154	0.322126096389409	0.112	0.005	7.93477356566564e-150
RAN	2.25194985619061e-153	0.93676947951143	0.854	0.629	5.79066386020852e-149
MYBL2	2.43630364585701e-149	0.470934826059224	0.188	0.025	6.26471119495673e-145
RNASEH2A	8.0385807701819e-149	0.785104725599363	0.349	0.095	2.06704065924457e-144
KNSTRN	2.56911688325509e-147	0.632320228875217	0.215	0.035	6.60622715360214e-143
MXD3	4.18289932289078e-147	0.428400294919904	0.146	0.013	1.07559073188814e-142
RAD51AP1	7.59010912761788e-146	0.476397694248938	0.159	0.017	1.95172066107566e-141
SPAG5	4.78501817703236e-142	0.429291322248419	0.135	0.011	1.2304195740421e-137
MND1	1.33672231616581e-139	0.390486802483634	0.143	0.014	3.43724776378875e-135
PRR11	5.01460389643913e-139	0.387298229383926	0.136	0.012	1.28945524593036e-134
ECT2	8.8438678806243e-135	0.464452917661697	0.148	0.016	2.27411218682373e-130
DEPDC1B	1.73998496190671e-134	0.36266744835447	0.126	0.01	4.47419733104692e-130
CEP55	1.11542383929749e-132	0.303069717135377	0.102	0.005	2.86820086036957e-128
BUB3	1.33341739290733e-130	0.871668175615812	0.502	0.209	3.42874948412191e-126
BUB1	7.43807330159387e-130	0.322723652900754	0.1	0.005	1.91262616877185e-125
HIST1H4C	3.72314475454105e-126	1.98122379911168	0.527	0.258	9.57369442182685e-122
PSRC1	1.60977699660258e-123	0.348374380242356	0.115	0.009	4.13938056906386e-119
POC1A	5.67865892348601e-119	0.404462848255445	0.171	0.027	1.46021035558519e-114
CENPE	1.8416170570575e-118	0.464097577417275	0.122	0.012	4.73553410051766e-114
OIP5	2.40908659288358e-118	0.356221953345859	0.134	0.015	6.19472526494085e-114
HN1	1.41413756199196e-117	1.29505582305095	0.739	0.445	3.63631332690613e-113
ITGB3BP	1.66194111925756e-116	0.616751020317422	0.328	0.099	4.27351539405889e-112
ASF1B	3.82077711141101e-116	0.33706716348235	0.14	0.017	9.82474626428227e-112
H2AFV	9.83608339917562e-116	0.891763248305923	0.684	0.406	2.52925048526402e-111
DEK	2.80272293783357e-115	0.857809113243304	0.568	0.287	7.20692176234523e-111
FOXM1	3.02087668317031e-115	0.356500149140119	0.136	0.016	7.76788230310414e-111
ARHGAP11A	2.68198804584616e-111	0.335812639356647	0.105	0.009	6.89646406108881e-107
PHF19	1.44858193898689e-110	0.452442511913346	0.162	0.026	3.72488359791088e-106
H2AFX	7.83170807248727e-109	0.557298912891446	0.217	0.048	2.01384541375938e-104
SNRPD1	1.04174347258996e-107	0.785507705205735	0.76	0.504	2.67873916541781e-103
CCDC34	1.78853341811719e-107	0.754386971571467	0.433	0.171	4.59903483134655e-103
SPC24	9.55843927937927e-107	0.325906451518685	0.112	0.011	2.45785707629959e-102
TUBA1C	3.87995829451434e-103	0.953313123507863	0.532	0.257	9.97692475851418e-99
PARPBP	2.79179671513887e-102	0.333448231296586	0.112	0.012	7.17882607330808e-98
TRIP13	6.4291095912655e-102	0.297327898541425	0.112	0.012	1.65318124029801e-97
CLSPN	7.78283310008162e-102	0.478303449376863	0.156	0.026	2.00127770335499e-97
LMNB1	1.62240991365484e-101	0.392847678940103	0.16	0.027	4.17186485197204e-97
HMGB3	2.02617996468659e-101	0.933107842942983	0.624	0.361	5.21011916119509e-97
KIF20B	6.12997869030006e-101	0.380049222460276	0.138	0.02	1.57626272042376e-96
TMEM106C	6.9532171109772e-101	0.82877686052551	0.554	0.288	1.78795024791668e-96
KIAA1524	4.66656974316688e-99	0.286821934818017	0.1	0.009	1.19996174375793e-94
MCM7	9.33962060795695e-99	0.748616781268617	0.384	0.149	2.40159004313005e-94
LSM5	1.13606852944562e-97	0.797474061594192	0.725	0.475	2.92128661661648e-93
FAM133A	1.5596734925321e-94	0.656965761210071	0.247	0.069	4.01054441869704e-90
RPA3	1.5648349083982e-91	0.851165551782604	0.624	0.381	4.02381648345514e-87
CENPH	1.76080892325658e-91	0.391939167454418	0.163	0.032	4.52774406526196e-87
DDX39A	6.55752046210671e-91	0.656964777433573	0.414	0.176	1.68620081162612e-86
PCNA	6.23698057331226e-90	0.800580905065489	0.376	0.152	1.60377718462152e-85
TUBG1	5.47552072730305e-88	0.578962975151281	0.366	0.145	1.40797539981871e-83
LSM4	7.15883343495978e-88	0.796952650206637	0.673	0.452	1.84082242946556e-83
RFC3	6.78340885463432e-84	0.341074910579169	0.144	0.027	1.74428575288067e-79
RFC4	1.15189102105139e-83	0.473081506167065	0.235	0.068	2.96197257153155e-79
DHFR	2.72393398520892e-83	0.467344405421036	0.237	0.07	7.00432384956621e-79
SKA2	7.38990623456125e-83	0.592960547851943	0.265	0.086	1.90024048915508e-78
ANP32E	1.15516059176337e-81	0.750148152153982	0.393	0.172	2.97037994566033e-77
FAM83D	1.35108666198049e-81	0.465667914490984	0.172	0.039	3.47418424261663e-77
SNRPB	4.17196294437626e-81	0.674464217242029	0.779	0.58	1.07277855151691e-76
SPDL1	6.90638727526821e-80	0.31064657841168	0.143	0.028	1.77590842396247e-75
DYNLL1	8.2640479633603e-79	0.658720819299007	0.907	0.804	2.12501729329847e-74
DBF4	2.03658591270452e-78	0.451418822228184	0.173	0.041	5.23687701592841e-74
RANBP1	2.98758274252484e-77	0.904274188702522	0.674	0.484	7.68227026412838e-73
MIS18A	4.88052312138754e-77	0.488548402334111	0.204	0.057	1.25497771543359e-72
MNS1	1.15724638464973e-75	0.378122366690787	0.139	0.028	2.97574335348833e-71
ILF2	8.95685980431878e-75	0.69987785890424	0.606	0.365	2.30316693008253e-70
VRK1	1.35693084707401e-74	0.447308054067269	0.173	0.043	3.48921198016611e-70
PPIA	4.2496727474208e-74	0.474630127220397	0.963	0.911	1.09276085027179e-69
HNRNPA1	2.51531631450396e-73	0.688123601385528	0.834	0.663	6.46788437111549e-69
SNRPG	4.68963140848925e-73	0.635255026681858	0.807	0.65	1.20589182037893e-68
RBM8A	1.11899825523832e-70	0.69877539809496	0.802	0.609	2.87739211351982e-66
WDR34	1.19088943960166e-70	0.587997780068631	0.274	0.101	3.06225310499171e-66
LSM3	3.07082055836855e-68	0.630180126375625	0.7	0.504	7.89630798378889e-64
CKLF	4.55188040850513e-68	0.664718111614856	0.463	0.249	1.17047052824301e-63
SMC2	8.571053259385e-68	0.395024455390569	0.195	0.057	2.20396063511826e-63
SRSF3	1.44476860563803e-66	0.660006348025448	0.662	0.458	3.71507799253762e-62
RHNO1	2.86998418567967e-66	0.358701529159333	0.154	0.038	7.3798773350567e-62
RAD51C	6.58776791283408e-66	0.525727879865436	0.306	0.127	1.69397864110615e-61
HNRNPA2B1	1.89130294531953e-65	0.663857453981044	0.823	0.66	4.86329639359464e-61
PHGDH	3.50050763409185e-65	0.664993264993379	0.414	0.207	9.00120533030378e-61
H2AFY	3.88589978147345e-65	0.620697423900383	0.479	0.271	9.99220269808082e-61
EZH2	6.37654824289159e-65	0.27842849211985	0.135	0.03	1.63966561517714e-60
PRIM1	1.98013387037996e-64	0.4239681087002	0.193	0.059	5.09171623429503e-60
CDC6	2.19623881870716e-64	0.322199144961618	0.123	0.025	5.64740849842358e-60
CDCA4	1.13225081877896e-63	0.290852547414138	0.109	0.02	2.91146975540821e-59
SNRPF	3.51829892631554e-63	0.607500426166639	0.74	0.549	9.04695385912777e-59
RAD21	3.82995331466908e-63	0.631393187308574	0.406	0.203	9.84834195334006e-59
DNAJC9	5.87113964955704e-63	0.432218443869308	0.246	0.089	1.5097048494871e-58
C21orf58	1.86707220141384e-62	0.29070625944145	0.104	0.019	4.80098945871555e-58
NUCKS1	6.54434493861361e-62	1.01634658046233	0.699	0.529	1.6828128575151e-57
SAC3D1	1.18590969889358e-61	0.589187680147132	0.282	0.116	3.04944819973496e-57
MZT1	1.32763048679044e-61	0.510003966288403	0.231	0.083	3.41386903373293e-57
SAE1	4.21624412259975e-61	0.442664436243935	0.28	0.112	1.0841650136853e-56
DUT	1.13353073762485e-60	0.696083851214914	0.453	0.254	2.91476093872853e-56
YWHAH	1.29304001936176e-60	0.579592535073845	0.455	0.252	3.32492310578683e-56
GINS2	1.67741556125894e-59	0.337562285061953	0.167	0.048	4.31330637422123e-55
PTGES3	6.8901388713494e-59	0.623563960965655	0.778	0.623	1.77173030937878e-54
FEN1	1.82749782531592e-58	0.354550448103511	0.182	0.056	4.69922790801735e-54
LRR1	2.027273531741e-58	0.291408985783436	0.125	0.028	5.2129311595188e-54
TMPO	2.97180395115479e-58	0.507012427733081	0.289	0.124	7.64169667999943e-54
PA2G4	5.41913572711286e-58	0.655022110956319	0.688	0.518	1.3934765608698e-53
NUDT1	2.2647313518635e-57	0.474866567085501	0.3	0.129	5.8235301981818e-53
COMMD4	8.61219043128781e-56	0.590711141431417	0.462	0.273	2.21453864750135e-51
ARL6IP1	3.74246004184015e-54	1.04099484098972	0.566	0.394	9.62336175158777e-50
RBBP7	3.2524865317722e-53	0.455528514974814	0.341	0.164	8.36344386779905e-49
CMSS1	3.36365234817894e-53	0.56113476641279	0.392	0.21	8.64929564810732e-49
CACYBP	3.48047104660674e-53	0.555090981307544	0.641	0.433	8.94968324924456e-49
CSE1L	8.55446067267415e-53	0.385842170801104	0.233	0.091	2.19969401737143e-48
PGP	1.41886286726351e-52	0.512029547997507	0.349	0.172	3.64846397688139e-48
CDC25B	1.76738267870209e-52	0.356255554939951	0.203	0.072	4.54464782001455e-48
HSP90AA1	2.59176133477404e-52	0.518372874024857	0.908	0.815	6.66445509623797e-48
ANP32B	3.34992077730588e-52	0.539992728506745	0.498	0.297	8.61398628676435e-48
PLP2	3.7885157863092e-52	0.638491045927911	0.308	0.143	9.74178949291549e-48
ACTB	3.99127993086071e-52	0.3972555364809	0.974	0.934	1.02631772142152e-47
NASP	3.2965365224603e-50	0.504008047252376	0.397	0.213	8.47671401385442e-46
CDKN2A	4.16744716798279e-50	0.460917278344069	0.324	0.155	1.0716173647751e-45
KIF22	3.05303730337508e-49	0.514004773999574	0.368	0.192	7.85058012189868e-45
NAP1L1	5.93821270549131e-49	0.525219245046791	0.667	0.499	1.52695201509004e-44
SUMO2	9.11336195326486e-49	0.405406008647211	0.869	0.761	2.34340989266253e-44
HELLS	1.39528865757319e-48	0.279224912226299	0.134	0.037	3.58784525408371e-44
TUBA3C	1.43936108231248e-48	0.369925475649326	0.112	0.027	3.70117308705832e-44
STRA13	1.50943268743557e-48	0.539824476548205	0.659	0.493	3.88135521247183e-44
CBX3	2.15020950519383e-48	0.5873309543639	0.626	0.451	5.52904872165542e-44
RCC1	3.38482353929294e-48	0.278820140923512	0.15	0.046	8.70373524893788e-44
CNIH4	1.70734060054413e-46	0.577770086442581	0.476	0.297	4.39025562023918e-42
VPS29	6.30356572914268e-46	0.551867517028809	0.625	0.452	1.62089889159175e-41
MT-ND2	7.83084290251047e-46	-0.668959	0.868	0.927	2.01362294395154e-41
GMNN	4.19600357474496e-45	0.478956334616976	0.366	0.196	1.07896035920992e-40
RRM1	6.74109835254676e-45	0.342890110786184	0.151	0.048	1.73340603037387e-40
ACTG1	7.62426580059911e-45	0.517691357432462	0.831	0.698	1.96050370796605e-40
CDKN2C	9.50384372484918e-45	0.36468583953396	0.219	0.09	2.44381837540772e-40
APITD1	1.83751191470974e-44	0.252622217836464	0.139	0.043	4.72497813748463e-40
GGCT	1.90355395503926e-44	0.562278094758169	0.471	0.291	4.89479863998795e-40
HNRNPA3	2.51110851981884e-44	0.500392870971373	0.626	0.454	6.45706444786217e-40
EMC9	4.62841823921454e-44	0.396766517328466	0.252	0.113	1.19015146603163e-39
H3F3A	6.27360639056682e-44	0.396880145325297	0.929	0.874	1.61319514727035e-39
YWHAQ	8.47602594296418e-44	0.475607325299491	0.572	0.387	2.17952531097381e-39
ASRGL1	1.34954040955013e-43	0.326085981548843	0.2	0.078	3.47020820911721e-39
PAFAH1B3	2.33904484802553e-43	0.371578913449012	0.399	0.216	6.01461992221285e-39
HMGN1	4.79201386280057e-43	0.523651179659169	0.734	0.582	1.23221844468054e-38
GGH	5.44790948264721e-43	0.703131557583062	0.643	0.482	1.4008754443679e-38
RHEB	1.83258471404533e-42	0.543775740554559	0.635	0.465	4.71230833369616e-38
ACYP1	1.03709259282202e-41	0.324598236634493	0.175	0.065	2.66677989318254e-37
TPM3	1.72106130414763e-41	0.495559235022694	0.63	0.452	4.42553703748521e-37
CYCS	2.35419882137036e-41	0.511813848024624	0.853	0.722	6.05358684927174e-37
ERH	3.11321013476462e-41	0.497277701687909	0.733	0.579	8.00530854053375e-37
BCL2L12	3.71863655565065e-41	0.414314777719322	0.257	0.12	9.56210203920009e-37
PPIH	3.27890536181062e-40	0.319758414494107	0.239	0.107	8.43137724735984e-36
CFL1	3.34842444676543e-40	0.388013079965657	0.892	0.8	8.61013862241262e-36
YBX1	3.9615151109147e-40	0.448286772194068	0.865	0.797	1.01866399562061e-35
SNRPD2	5.14712258572164e-40	0.414801320409613	0.888	0.782	1.32353110169246e-35
POLR2K	2.19494298383498e-39	0.475291342692713	0.713	0.56	5.64407638863327e-35
NELFE	2.72847090029511e-39	0.439044829513855	0.462	0.29	7.01599007301884e-35
SLC25A5	5.31999783836544e-39	0.446332068263642	0.865	0.761	1.36798424415729e-34
CCT5	5.61709389015681e-39	0.527633537035296	0.585	0.419	1.44437952291492e-34
CALM3	1.00563990200461e-38	0.461950682494273	0.547	0.372	2.58590244401465e-34
CBX1	1.93542978102713e-38	0.330118345314564	0.303	0.155	4.97676413893317e-34
ACTL6A	2.18339178793236e-38	0.342518722291104	0.26	0.124	5.61437364348926e-34
EXOSC8	2.99088082403385e-38	0.383638259135923	0.221	0.098	7.69075095092064e-34
HAUS1	3.90816970214136e-38	0.330097875127951	0.195	0.08	1.00494675720863e-33
CHCHD2	4.59741681802257e-38	0.367312283833297	0.939	0.885	1.18217976058632e-33
SNRPE	1.2634439544852e-37	0.419598201136629	0.804	0.68	3.24881978456323e-33
RBMX	1.55744087850189e-37	0.432006755676932	0.455	0.29	4.00480347497976e-33
CSRP2	4.11986340999146e-37	0.45198511508323	0.366	0.213	1.0593816772452e-32
TEX30	7.4851479416045e-37	0.362728173788475	0.22	0.099	1.92473094170418e-32
ASGR1	1.07297226040998e-36	-0.688996	0.419	0.556	2.75904087041822e-32
SRSF7	1.58330055323713e-36	0.395368678185087	0.455	0.289	4.07129904259395e-32
H3F3B	4.4712508529732e-36	0.356256804700747	0.92	0.874	1.14973744433353e-31
SNRPD3	4.55369715525247e-36	0.41828978068195	0.662	0.504	1.17093768650162e-31
PSMC3	7.07693005739408e-36	0.476464001457107	0.595	0.434	1.81976179495831e-31
TFDP1	1.0700209259118e-35	0.296297060412279	0.161	0.062	2.75145180888961e-31
MAD2L2	3.14961377637317e-35	0.411822787871726	0.436	0.274	8.09891686456596e-31
RANGAP1	3.19233456050107e-35	0.283648427063326	0.148	0.055	8.20876908887245e-31
ANAPC11	3.41122404453623e-35	0.404889219276909	0.787	0.703	8.77162150812047e-31
NPM1	1.73061206431395e-34	0.596706812454037	0.825	0.741	4.45009586217689e-30
MT-ND1	2.53916947430977e-34	-0.625002	0.819	0.888	6.52922038624014e-30
CCT2	2.75785587596796e-34	0.456537607193913	0.47	0.308	7.09155059946401e-30
CDK4	4.70107239138108e-34	0.408324592007289	0.449	0.288	1.20883375471973e-29
USP1	8.913649713938e-34	0.335433001600398	0.229	0.109	2.29205588744202e-29
AGXT	1.63905641390088e-33	-0.90739	0.369	0.518	4.21466966270472e-29
SIVA1	1.84783756616416e-33	0.487414715251801	0.52	0.367	4.75152951763452e-29
STIP1	2.05929316744855e-33	0.437970076038687	0.346	0.203	5.29526645077719e-29
PSMA7	6.08657624419893e-33	0.413080320434454	0.891	0.803	1.56510221543331e-28
TMSB10	8.67350270274233e-33	0.252140652032391	0.962	0.914	2.23030448498316e-28
PPP1CC	1.8527623557919e-32	0.395035081953698	0.419	0.27	4.7641931216833e-28
MRPL51	2.20217175339949e-32	0.403053610771527	0.765	0.639	5.66266444669144e-28
PPP1R16A	3.31132898993339e-32	-0.619115	0.322	0.472	8.51475136471471e-28
MCM5	4.38914796297219e-32	0.325673143760706	0.172	0.072	1.12862550719867e-27
TXN	4.8745240371625e-32	0.39107911051105	0.941	0.878	1.25343511091597e-27
CLIC1	5.08258496307129e-32	0.409152628849244	0.706	0.547	1.30693589740415e-27
MT-CO3	6.35587553240487e-32	-0.415075	0.951	0.977	1.63434983440259e-27
EIF2S2	1.50167355297013e-31	0.379143624239042	0.764	0.635	3.86140337410739e-27
HNRNPAB	1.54714961210884e-31	0.364114098266581	0.334	0.195	3.97834051257668e-27
MT-CO1	2.19773361512516e-31	-0.458993	0.954	0.978	5.65125221793285e-27
HSPB11	2.45726682871717e-31	0.430782802922832	0.515	0.363	6.31861592336334e-27
CCT6A	2.5133803732397e-31	0.445617962103806	0.568	0.419	6.46290629174857e-27
MT-ND4	3.20768533735493e-31	-0.458112	0.924	0.956	8.24824207647446e-27
MT-CYB	4.31703876563934e-31	-0.433863	0.885	0.929	1.1100833481965e-26
RFC2	8.38262366246556e-31	0.294270756554074	0.196	0.09	2.15550784856639e-26
CBX5	8.88975259353662e-31	0.341665250417742	0.292	0.161	2.28591098190201e-26
C19orf48	1.05944799942557e-30	0.341100144870657	0.235	0.119	2.72426458572292e-26
DKC1	1.41662416501708e-30	0.3903222275704	0.264	0.141	3.64270737792492e-26
FABP5	2.05012234541743e-30	0.542496956855494	0.436	0.275	5.27168459900639e-26
LBR	3.38342957808128e-30	0.381008181895445	0.214	0.105	8.70015081707821e-26
DDAH2	5.02793212894199e-30	0.432165541681329	0.463	0.319	1.29288246763614e-25
LSM2	5.039273385977e-30	0.364325416316337	0.469	0.313	1.29579875847013e-25
PDCD5	5.65322141852508e-30	0.390409183302066	0.727	0.585	1.45366935555954e-25
RPL39L	7.32385516372855e-30	0.253877575308233	0.138	0.054	1.88325611680116e-25
NUP37	1.61982045827944e-29	0.266688022337845	0.178	0.08	4.16520632641974e-25
ATAD2	2.18073600598033e-29	0.363201143387289	0.23	0.118	5.60754456577781e-25
NME1	2.23463759042296e-29	0.530335437412246	0.664	0.548	5.74614710001359e-25
TCEB1	2.69139468979524e-29	0.339076007963873	0.72	0.581	6.92065230533947e-25
MAGOHB	3.32409629302752e-29	0.340489907931437	0.247	0.128	8.54758120789095e-25
MRPL13	7.22097103739289e-29	0.395419450569651	0.563	0.413	1.85680049255521e-24
SNRPC	7.31599421850116e-29	0.412237076847273	0.687	0.56	1.88123475334539e-24
GLO1	1.34743481587717e-28	0.431896311653066	0.5	0.355	3.46479388554655e-24
MZT2B	1.6765361433984e-28	0.412879950610062	0.708	0.602	4.31104503913465e-24
BTG3	1.72308587985245e-28	0.270408430634582	0.215	0.105	4.4307430314526e-24
HNRNPM	2.02005151300542e-28	0.369859340982501	0.526	0.374	5.19436046054213e-24
MDK	3.66260779314574e-28	0.351564609304206	0.723	0.569	9.41802967929495e-24
TAGLN2	3.75906295307293e-28	0.416230759520758	0.647	0.509	9.66605447753172e-24
PSIP1	1.36913907277881e-27	0.275516871801295	0.205	0.101	3.52060421174342e-23
NCL	1.42001948664006e-27	0.4181259923303	0.656	0.509	3.65143810794625e-23
RPSA	1.81422446383085e-27	0.313352396263383	0.93	0.905	4.66509678629464e-23
VDAC3	1.95038236324736e-27	0.434950460754544	0.428	0.292	5.01521320885426e-23
MZT2A	2.02503412742548e-27	0.374196364847695	0.555	0.418	5.20717275526187e-23
RUVBL2	2.07807675348662e-27	0.328443878213873	0.328	0.197	5.3435665639155e-23
BCL7C	4.15431193687794e-27	0.372185454462036	0.24	0.13	1.06823977144879e-22
MRPL37	5.29098902112272e-27	0.400720229619678	0.478	0.341	1.3605249168915e-22
SFPQ	6.13993179604986e-27	0.423051307176923	0.39	0.257	1.57882206203626e-22
MT-CO2	6.27166741763637e-27	-0.363016	0.945	0.968	1.61269655977101e-22
HAT1	7.58962695685373e-27	0.334837983425066	0.261	0.144	1.95159667568537e-22
GNG5	1.35540776272321e-26	0.387112804882297	0.803	0.689	3.48529552106646e-22
SMS	1.48073392232442e-26	0.346717893076644	0.43	0.285	3.80755920786502e-22
HSPA8	1.5426198522085e-26	0.475423086764178	0.774	0.694	3.96669268796894e-22
VBP1	1.66861060362809e-26	0.391855001489498	0.395	0.258	4.29066530616928e-22
PPM1G	2.36481295578815e-26	0.406763710352823	0.372	0.243	6.08088003451364e-22
POLE3	3.95745450105368e-26	0.305089101730841	0.244	0.131	1.01761985040094e-21
DNMT1	4.16050514257567e-26	0.277532213121904	0.197	0.097	1.06983229236191e-21
HSPD1	5.47196013964204e-26	0.437130845867363	0.813	0.73	1.40705983030755e-21
PSMB3	1.14857775734325e-25	0.355759108828852	0.785	0.696	2.95345284523244e-21
PSMD14	1.32435974347039e-25	0.391870178101328	0.457	0.314	3.40545864435976e-21
PSMA4	1.58857709174698e-25	0.418783728630257	0.656	0.536	4.08486713371818e-21
BANF1	2.16732886840754e-25	0.403986959090247	0.661	0.534	5.57306945222314e-21
SRSF2	2.75296346307251e-25	0.366039155774452	0.471	0.334	7.07897024894465e-21
ZNF706	2.90089352974134e-25	0.395446050327672	0.619	0.482	7.45935762237689e-21
MT-ND3	3.08006481490558e-25	-0.428521	0.788	0.863	7.92007866504821e-21
SMC3	6.77363940005783e-25	0.35240753056164	0.279	0.165	1.74177363533087e-20
CALM1	7.63147185470131e-25	0.365045330155552	0.677	0.546	1.96235667271789e-20
LSM8	9.01722308071982e-25	0.373011422752869	0.373	0.245	2.31868874297629e-20
HNRNPDL	9.98632906340548e-25	0.344661267639217	0.518	0.376	2.56788465536408e-20
DNAJC8	1.21609958062414e-24	0.326510006782325	0.567	0.423	3.12707846161692e-20
SNRNP25	1.33790089929801e-24	0.352694934470197	0.292	0.174	3.4402783724549e-20
ENY2	2.64803050712512e-24	0.355558309177473	0.752	0.662	6.80914564602153e-20
SEPT7	2.95478849229457e-24	0.323111681023665	0.48	0.334	7.59794312908627e-20
MT-ATP6	3.07624569066168e-24	-0.387674	0.881	0.934	7.91025816896744e-20
HPRT1	3.94272855992451e-24	0.274774244767532	0.286	0.168	1.01383322189899e-19
TTR	5.36617900506149e-24	-0.741601	0.851	0.861	1.37985926936151e-19
AP2S1	1.14896743196558e-23	0.319059579451504	0.696	0.564	2.95445485455628e-19
XRCC6	1.44426044926414e-23	0.378979369982841	0.473	0.34	3.71377131923781e-19
UQCC2	1.63010453083378e-23	0.337755859159687	0.658	0.53	4.19165079058598e-19
GPN3	1.77357597500014e-23	0.319546832078439	0.266	0.155	4.56057326211536e-19
KPNB1	1.97557888916345e-23	0.335053185280074	0.309	0.192	5.08000355559489e-19
SMC1A	3.50509945249732e-23	0.30245556610068	0.203	0.107	9.01301273215161e-19
HNRNPR	5.17953486951138e-23	0.369051422158346	0.353	0.229	1.33186559634616e-18
PSMB2	5.89571769645484e-23	0.325752149793353	0.693	0.567	1.5160248484664e-18
XRCC5	7.10322029401639e-23	0.30487765941557	0.508	0.369	1.82652206640338e-18
MAGOH	9.3704516809922e-23	0.320232452366704	0.489	0.354	2.40951794525033e-18
HSPE1	1.078909820118e-22	0.287749388345837	0.903	0.866	2.77430871145142e-18
MAPRE1	1.30983922766502e-22	0.279969800145058	0.238	0.133	3.36812059001783e-18
ANXA2	1.63962543997343e-22	0.376036330310243	0.688	0.591	4.21613285634767e-18
PGD	2.6412949385838e-22	0.341793737409603	0.289	0.18	6.79182580507438e-18
RPL36A	2.73375518957826e-22	0.368878462153841	0.89	0.831	7.02957809448154e-18
IGFBP1	3.74577301026231e-22	-1.38632	0.309	0.421	9.63188071858851e-18
RPL35	6.04792226447206e-22	0.258286151381218	0.977	0.954	1.55516273108634e-17
TPRKB	6.28460397071834e-22	0.34583376479257	0.313	0.2	1.61602306503051e-17
TUBB2A	7.1725295716284e-22	0.321933533522081	0.43	0.298	1.84434425404853e-17
METAP2	8.36424244069176e-22	0.384559930864705	0.515	0.396	2.15078130119948e-17
NEAT1	9.38064360999975e-22	-1.03495	0.463	0.546	2.41213869787534e-17
HMGA1	9.54362202404154e-22	0.417126486269733	0.344	0.224	2.45404696726204e-17
HMGCS2	9.70625902715233e-22	-0.562357	0.35	0.468	2.49586744624195e-17
ASF1A	1.11215895758976e-21	0.261155960456696	0.189	0.098	2.85980554354631e-17
PRDX1	1.22771807276088e-21	0.27935449185515	0.936	0.887	3.15695425229733e-17
CCT8	1.25357509118421e-21	0.366697123510956	0.5	0.377	3.22344298947107e-17
PSMG2	1.32871746838727e-21	0.322491694841624	0.363	0.243	3.41666409821103e-17
SLBP	1.35141297879472e-21	0.265008824361343	0.252	0.148	3.47502333367275e-17
DYNLT1	1.59055437168645e-21	0.337021633785337	0.547	0.422	4.08995151135453e-17
UBE2I	1.70104862028983e-21	0.385553465132599	0.408	0.286	4.37407642221327e-17
TMEM97	1.94378574556826e-21	0.439722475382382	0.446	0.323	4.99825066615423e-17
PAICS	2.63422512035366e-21	0.31760197562272	0.322	0.209	6.7736464744774e-17
PON1	5.05782829401162e-21	-0.568254	0.248	0.379	1.30056996752215e-16
CCT3	7.54275447795605e-21	0.323806583533473	0.659	0.544	1.93954388646162e-16
RPS21	8.54046104823656e-21	0.305902247083903	0.951	0.922	2.19609415394355e-16
NAA50	1.07041077540488e-20	0.270959698258789	0.293	0.183	2.75245426787611e-16
AZGP1	1.09847655293351e-20	-0.6938	0.418	0.508	2.82462260821323e-16
UBE2D2	1.24886846714355e-20	0.271869	0.445	0.317	3.21134037641292e-16
MT-ND5	1.35377245549722e-20	-0.481138	0.617	0.702	3.48109049206555e-16
RNASEH2C	1.55059917144025e-20	0.400625806003073	0.383	0.265	3.98721070944145e-16
BNIP3	2.05041510087844e-20	-0.486103	0.594	0.686	5.27243739039883e-16
SFN	2.32995170544034e-20	0.274182988981077	0.138	0.065	5.99123781536929e-16
SEPHS1	2.35396383542758e-20	0.294398054976981	0.186	0.1	6.05298260641847e-16
ADRM1	3.14926653868705e-20	0.342625461425245	0.589	0.474	8.09802397757989e-16
NDUFS8	3.78577626600871e-20	0.339860729489859	0.649	0.534	9.73474509041479e-16
NUDT5	4.08488908209931e-20	0.337846506666456	0.481	0.361	1.05038837857102e-15
KIF5B	4.24306662823131e-20	0.374552090884475	0.375	0.26	1.0910621527834e-15
ETNK2	4.49287084691758e-20	-0.464809	0.119	0.226	1.15529680957639e-15
NR1I3	6.39955811415046e-20	-0.4225	0.069	0.166	1.64558237347265e-15
PCMT1	8.83169056565957e-20	0.277711822158678	0.355	0.237	2.2709809120537e-15
RUVBL1	8.97482951497157e-20	0.281881274793108	0.223	0.129	2.30778766147979e-15
APCS	9.05388038500932e-20	-0.729423	0.288	0.401	2.3281148022013e-15
SRRM1	9.10385943935526e-20	0.341798010432063	0.453	0.334	2.34096641623581e-15
UPF3B	1.13433039748684e-19	0.289977992661875	0.178	0.096	2.91681718409765e-15
RAB13	1.23320077879957e-19	0.362798258982502	0.662	0.567	3.17105248260521e-15
AKR1C3	1.76062048187193e-19	0.473797768468948	0.762	0.675	4.52725950708548e-15
GLYCTK	2.59595103378549e-19	-0.413372	0.181	0.295	6.67522848827601e-15
RALY	2.6131018504146e-19	0.35645252251876	0.433	0.32	6.71933009815609e-15
MARCKSL1	2.61495209508673e-19	0.327670284327975	0.499	0.361	6.72408781730603e-15
HPN	2.70288354473934e-19	-0.626512	0.239	0.358	6.95019474694273e-15
SRPK1	3.24192470281139e-19	0.268571914203259	0.223	0.13	8.3362851808092e-15
SET	3.30737129924404e-19	0.459470245719176	0.478	0.365	8.50457455887612e-15
SNRPB2	3.66137776713297e-19	0.366676852390321	0.581	0.466	9.41486679040571e-15
MORF4L2	3.69906288173834e-19	0.346703697617988	0.567	0.449	9.51177029410197e-15
EIF5	4.56796710433147e-19	0.361149377346834	0.52	0.4	1.17460706120779e-14
POLD2	4.7800730865251e-19	0.350427226232126	0.46	0.341	1.22914799346906e-14
EEF1D	4.82292370289557e-19	0.356399221087874	0.865	0.827	1.24016660096257e-14
C8G	6.30541227628379e-19	-0.470058	0.299	0.412	1.62137371272361e-14
MPHOSPH6	8.39579059212496e-19	0.254251212524108	0.195	0.107	2.15889359285901e-14
SERPINA1	8.60558981139908e-19	-0.616602	0.954	0.964	2.21284136410316e-14
HSP90AB1	9.85038458906684e-19	0.418950921236887	0.902	0.863	2.53292789323265e-14
COPRS	9.9734400412897e-19	0.385440076624474	0.493	0.391	2.56457037221723e-14
RPL23A	1.85575773222091e-18	0.300954394305033	0.963	0.932	4.77189543263284e-14
HNRNPH3	2.12558334764403e-18	0.268808882611135	0.316	0.209	5.46572502013186e-14
TOMM5	2.81797551304532e-18	0.341960082546993	0.418	0.304	7.24614223424473e-14
UBE2A	2.98597741458782e-18	0.306112375400933	0.328	0.221	7.67814232387111e-14
BAX	3.07228267314287e-18	0.309358363481049	0.435	0.324	7.90006766571957e-14
RAC1	3.31145068064372e-18	0.297942917440331	0.758	0.683	8.51506428020726e-14
CYB5A	3.80918278181536e-18	-0.527022	0.68	0.72	9.79493260516001e-14
NONO	4.04235420186237e-18	0.309069117570947	0.434	0.321	1.03945095946689e-13
FKBP3	4.9064873950142e-18	0.287913534945937	0.49	0.369	1.26165416875395e-13
MRPS6	5.08724501131956e-18	0.2851924000639	0.39	0.281	1.30813418221071e-13
EIF4E	5.16927731776433e-18	0.295358408045082	0.287	0.186	1.32922796948992e-13
MRPS16	5.40471393863413e-18	0.287693406477992	0.568	0.462	1.38976814218038e-13
RNPS1	5.93077567622159e-18	0.275869764961903	0.293	0.189	1.52503965738362e-13
DDX46	6.51346998036649e-18	0.367460938151519	0.348	0.246	1.67487367075144e-13
GPT	6.51535351795726e-18	-0.327244	0.064	0.153	1.67535800360753e-13
MCM3	7.07683682219157e-18	0.314078747969331	0.164	0.089	1.81973782045834e-13
HMGN3	7.20418948536505e-18	0.318225067788432	0.552	0.44	1.85248528426677e-13
RP11-798K3.2	7.23048748826139e-18	-0.417414	0.112	0.213	1.85924755273153e-13
CES2	7.25173578205493e-18	-0.479282	0.239	0.348	1.8647113389976e-13
CDC123	7.71493463544079e-18	0.308247188987331	0.366	0.254	1.98381829215724e-13
MRPL47	8.13855313914189e-18	0.300750191511641	0.419	0.303	2.09274755419895e-13
SERBP1	8.20936590804882e-18	0.275812022112623	0.7	0.594	2.11095634959567e-13
YWHAZ	1.1211630767191e-17	0.252655514472354	0.506	0.385	2.8829587354755e-13
KHK	1.13203053831429e-17	-0.580688	0.325	0.418	2.91090332622137e-13
FTCD	1.14598768207479e-17	-0.369393	0.124	0.224	2.94679272568711e-13
IMPDH2	1.40047489238422e-17	0.352819156507731	0.376	0.269	3.6011811382768e-13
HSD17B6	1.65412733918962e-17	-0.567275	0.294	0.397	4.25342303999219e-13
C9orf142	1.67596553526346e-17	0.275513480689961	0.246	0.153	4.30957777737646e-13
LINC00152	2.07571595224799e-17	0.253057395952286	0.332	0.223	5.33749599961048e-13
MINOS1	2.55609700465389e-17	0.28993695219824	0.68	0.576	6.57274783776702e-13
TPGS2	2.75314136300897e-17	0.254887754874991	0.263	0.164	7.07942770084125e-13
ACAA1	2.86954063783283e-17	-0.479661	0.354	0.451	7.37873679612334e-13
LRP1	2.89024661698171e-17	-0.302226	0.074	0.166	7.43198015090678e-13
AMBP	3.20854681710341e-17	-0.467237	0.923	0.913	8.25045728549972e-13
AK6	3.78306965262178e-17	0.280593452347484	0.292	0.195	9.72778530475164e-13
CMC2	3.84325726998706e-17	0.284705813457789	0.292	0.193	9.88255174404471e-13
FBL	3.89289874252199e-17	0.333133034298272	0.451	0.345	1.0010199826521e-12
NUDC	4.67767516955834e-17	0.295678325856789	0.659	0.551	1.20281739310023e-12
ENSA	4.90414877086223e-17	0.266682322697207	0.51	0.388	1.26105281493951e-12
SRRT	5.00833366298585e-17	0.264914248460065	0.145	0.075	1.28784291810018e-12
UQCRH	8.02021020355584e-17	0.250691771913585	0.913	0.854	2.06231685174235e-12
E2F1	8.27934959875861e-17	0.275438787203227	0.116	0.055	2.12895195582479e-12
CHI3L1	8.4239494615654e-17	0.375284299988199	0.131	0.065	2.16613436454693e-12
GLRX3	9.90086546393186e-17	0.286026948540914	0.343	0.237	2.54590854539544e-12
MEA1	1.03384693932558e-16	0.318267331022168	0.542	0.433	2.6584340197818e-12
APOA1	1.0652277020669e-16	-0.471112	0.879	0.895	2.73912651309482e-12
C3	1.08585592418124e-16	-0.781374	0.363	0.467	2.79216992343963e-12
PSMA3	1.10788528641493e-16	0.3366400913191	0.547	0.446	2.84881622548734e-12
FDPS	1.23314262649398e-16	0.3840840729821	0.674	0.577	3.17090294976661e-12
TCP1	1.53306226385506e-16	0.303111148282532	0.429	0.323	3.94211630527691e-12
TALDO1	1.64500321989403e-16	0.27240136061627	0.631	0.528	4.22996127963552e-12
RBM17	1.73548551894671e-16	0.318504995501096	0.38	0.276	4.46262746341957e-12
CENPV	1.86237680844831e-16	0.335281007526037	0.274	0.184	4.78891572524397e-12
CEP70	1.98392376354456e-16	0.251818873335034	0.127	0.064	5.10146156557849e-12
NDUFB11	2.19559743654765e-16	0.253680060383135	0.768	0.697	5.64575924833862e-12
SEC61B	2.96460859369967e-16	-0.28403	0.753	0.788	7.62319453783934e-12
COPS6	3.37194379522866e-16	0.353196817804814	0.556	0.46	8.67061627505099e-12
ANG	3.55389046913411e-16	-0.513019	0.434	0.531	9.13847395233145e-12
ALDH6A1	3.98060442652551e-16	-0.372977	0.178	0.279	1.02357262223677e-11
TOMM40	5.39394139339952e-16	0.26642126674093	0.343	0.241	1.38699808989875e-11
NUDCD2	5.94115609965912e-16	0.253430236692063	0.337	0.235	1.52770887946635e-11
RPL21	7.2223022188279e-16	0.260446425279317	0.986	0.969	1.85714279254941e-11
NAA10	8.89069843273698e-16	0.283488026964511	0.487	0.379	2.28615419499399e-11
C2	9.43833397393602e-16	-0.484418	0.346	0.446	2.42697319805791e-11
SSBP1	9.80123242264395e-16	0.298181709911722	0.634	0.52	2.52028890515867e-11
RHOA	1.01312175864408e-15	0.261721809086647	0.628	0.531	2.60514129017737e-11
TMEM14C	1.07094964812394e-15	0.291983810014613	0.578	0.475	2.75383992518591e-11
COL18A1	1.08816712082407e-15	-0.36379	0.138	0.236	2.79811293448702e-11
ANP32A	1.16012541250663e-15	0.360775943796397	0.381	0.284	2.98314648571955e-11
COX5A	1.2251509893807e-15	0.298704926137306	0.751	0.682	3.15035325409353e-11
SERPING1	1.23103582343461e-15	-0.424768	0.485	0.569	3.16548551637975e-11
EEF1B2	1.52005438388613e-15	0.258528163906946	0.837	0.75	3.90866784272479e-11
ATF4	1.56360838664467e-15	0.286936304296276	0.461	0.35	4.02066260541811e-11
TUBA4A	1.78673361558364e-15	0.279746745788934	0.305	0.206	4.59440681911176e-11
UFD1L	2.12417741480917e-15	0.279814782545442	0.415	0.308	5.4621098044403e-11
CP	2.35582439615375e-15	-0.943098	0.292	0.384	6.05776685226976e-11
TIMM10	2.72851769391861e-15	0.27511909987224	0.444	0.337	7.0161103981423e-11
PRELID1	2.89284921825734e-15	0.279391220401465	0.669	0.589	7.43867247982693e-11
ANGPTL4	2.94834492964687e-15	-0.505335	0.15	0.245	7.58137415209396e-11
PNRC1	3.30170590715122e-15	-0.393773	0.204	0.308	8.49000656964865e-11
NOP58	4.00844948265439e-15	0.258508249028987	0.273	0.18	1.03073269996975e-10
AURKAIP1	4.37991193441892e-15	0.282412115824377	0.709	0.626	1.12625055481648e-10
UBE2N	4.51715987294443e-15	0.282247833514361	0.388	0.286	1.16154248972893e-10
MORF4L1	6.71811083618966e-15	0.312325065754468	0.619	0.519	1.72749502041781e-10
GDI2	7.12222867828445e-15	0.265820949052797	0.525	0.415	1.83140988233406e-10
CRIP1	8.56913379789143e-15	0.912288451215754	0.216	0.147	2.2034670647898e-10
NUTF2	8.61061466566381e-15	0.305350675536305	0.336	0.238	2.21413345512879e-10
NSMCE2	9.66154131352996e-15	0.255088844093523	0.252	0.165	2.48436873336109e-10
CTSD	1.05848218783343e-14	-0.534448	0.576	0.641	2.72178109779489e-10
A1BG	1.19064075160997e-14	-0.614776	0.351	0.439	3.06161362868988e-10
POLR2G	1.20952991586033e-14	0.262828556839738	0.42	0.318	3.11018522564325e-10
PSMB9	1.22812643044467e-14	0.384532691433772	0.346	0.256	3.15800430324543e-10
GATM	1.652520865879e-14	-0.377733	0.453	0.556	4.24929215452125e-10
FN1	1.65326695317097e-14	-0.842775	0.441	0.512	4.25121064338383e-10
MARCKS	1.75446709938701e-14	0.300492569623816	0.343	0.247	4.51143669936377e-10
RWDD1	1.85311220436832e-14	0.29625738955157	0.537	0.436	4.7650927223127e-10
H1FX	2.36551158769062e-14	0.39182513521285	0.252	0.17	6.08267649658766e-10
PRAP1	2.50045639901859e-14	-0.442204	0.719	0.744	6.42967358443639e-10
PSMD2	2.51114725827288e-14	0.267916694406994	0.419	0.316	6.45716405992289e-10
POP7	2.57686990821717e-14	0.258366940603094	0.353	0.256	6.62616328198962e-10
ALB	2.69522974815677e-14	-0.472787	0.862	0.886	6.93051377441031e-10
CARHSP1	2.76504729547017e-14	0.307875575901807	0.552	0.462	7.110042615572e-10
SAT1	3.05452911881916e-14	-0.388892	0.486	0.578	7.85441617613158e-10
CLU	3.06788854141514e-14	-0.43371	0.792	0.811	7.8887685953949e-10
APOC2	3.09032399626058e-14	-0.525764	0.431	0.515	7.94645912398445e-10
ACAT2	3.11316860729569e-14	0.257399066562314	0.387	0.285	8.00520175680015e-10
PHB	3.42165985014366e-14	0.350530781862588	0.63	0.548	8.79845613865942e-10
DNAJA1	4.2925267737233e-14	0.312088784583762	0.603	0.497	1.10378033459521e-09
APOB	4.49416041682221e-14	-0.73132	0.427	0.492	1.15562840958166e-09
MED21	4.51717097687647e-14	0.255227592515383	0.15	0.085	1.16154534499401e-09
HRG	4.7644177046271e-14	-0.48516	0.281	0.371	1.22512236856781e-09
MIR4458HG	5.44116966355642e-14	-0.351815	0.337	0.431	1.3991423672869e-09
APOC1	5.65549652909683e-14	-0.357616	0.968	0.966	1.45425437749196e-09
TFR2	5.77058057332281e-14	-0.295638	0.188	0.287	1.48384708862423e-09
TM4SF4	6.77384354512567e-14	-0.471121	0.544	0.605	1.74182612919362e-09
PSMD8	7.27316905240191e-14	0.257298751522658	0.686	0.605	1.87022269013463e-09
PFN1	7.32762924527488e-14	0.276132769254676	0.803	0.74	1.88422658412998e-09
SERPIND1	1.27080592456478e-13	-0.470592	0.309	0.398	3.26775035442588e-09
C12orf75	1.57392620440417e-13	0.28220951402673	0.292	0.202	4.04719384200488e-09
NDRG1	1.57406154613786e-13	-0.794595	0.226	0.317	4.04754185973889e-09
PARP1	1.73157954373202e-13	0.269270815418398	0.353	0.259	4.45258363875251e-09
BOLA3	1.92144839975094e-13	0.277182131823412	0.518	0.42	4.94081241511957e-09
ID2	2.16296070913734e-13	-0.401641	0.297	0.399	5.56183716747576e-09
SVIP	2.25287282473872e-13	0.27671630864602	0.413	0.313	5.79303718153313e-09
PCNP	2.3915112289282e-13	0.282389416448486	0.396	0.302	6.14953197406596e-09
EBP	2.86985792781104e-13	0.314663170923579	0.561	0.465	7.3795526755733e-09
NDUFA12	3.17482693401884e-13	0.25446173589029	0.665	0.582	8.16374997813605e-09
F2	5.37506279517544e-13	-0.45716	0.41	0.482	1.38214364715141e-08
ALDOC	5.38142202162907e-13	-0.267419	0.139	0.228	1.3837788586417e-08
TF	5.99810509969689e-13	-0.521576	0.807	0.808	1.54235274533606e-08
C4orf3	6.68853260033354e-13	-0.431245	0.47	0.553	1.71988927284977e-08
CLTA	8.74038165798957e-13	0.365938647497543	0.647	0.579	2.24750173953544e-08
KNG1	9.61964942694839e-13	-0.594472	0.476	0.522	2.47359665364551e-08
GOLT1A	9.85193687647322e-13	-0.301725	0.237	0.332	2.53332704841632e-08
PCK2	1.1568887106792e-12	-0.414114	0.215	0.301	2.9748236306405e-08
RRP7A	1.20070418823142e-12	0.251238926331457	0.243	0.164	3.08749074961828e-08
LEAP2	1.36314887489571e-12	-0.467623	0.263	0.364	3.50520101690684e-08
FMO5	1.72893876644107e-12	-0.336624	0.265	0.358	4.44579314402657e-08
BAAT	1.73128268672153e-12	-0.548058	0.388	0.463	4.45182030063575e-08
SELENBP1	1.73588046010173e-12	-0.38249	0.223	0.313	4.46364301510559e-08
ATPIF1	1.76206157367716e-12	0.255617455602578	0.721	0.637	4.53096513055345e-08
SAA4	1.77389108685737e-12	-0.399266	0.202	0.292	4.56138354074505e-08
DCTN3	3.10822557315908e-12	0.255963441597015	0.382	0.289	7.99249123882126e-08
HDAC2	3.31135343653002e-12	0.281964859275349	0.27	0.188	8.51481422669329e-08
DNAJB9	3.53144665436624e-12	-0.334726	0.159	0.247	9.08076192703735e-08
FADS1	3.67285230726648e-12	0.260456580851819	0.172	0.107	9.44437242290502e-08
CPS1	4.06009047411475e-12	-0.373409	0.151	0.237	1.04401166451387e-07
SDS	4.61348720261858e-12	-0.477208	0.094	0.167	1.18631209928134e-07
PDK4	4.61893755984425e-12	-0.401847	0.161	0.247	1.18771360413835e-07
SERPINA5	5.78229455333557e-12	-0.270777	0.153	0.241	1.48685922144471e-07
UBE2V2	7.00418176081295e-12	0.261729210379879	0.451	0.362	1.80105529797544e-07
SCD	7.05346652312004e-12	-0.622758	0.31	0.38	1.81372838175509e-07
TST	7.91171651952305e-12	-0.326262	0.221	0.308	2.03441878583016e-07
APOE	8.76478211388152e-12	-0.546011	0.879	0.896	2.2537760727635e-07
RALBP1	1.00464919997983e-11	0.259572866334331	0.322	0.238	2.58335495282814e-07
PLG	1.16882632879491e-11	-0.376385	0.334	0.422	3.00552002186323e-07
FGG	1.22903026251205e-11	-0.742051	0.609	0.677	3.16032841702348e-07
TMEM176B	1.37397622024543e-11	-0.404564	0.603	0.639	3.5330424527391e-07
APOH	1.50216391008452e-11	-0.534697	0.739	0.754	3.86266427839134e-07
SLC9A3R2	1.59568289078443e-11	-0.308549	0.152	0.235	4.10313898536309e-07
SSB	1.76257001140572e-11	0.259264036256607	0.463	0.377	4.53227252732868e-07
SEC11A	1.76773741479546e-11	0.285362917703472	0.501	0.425	4.54555998840506e-07
RBM42	2.06363559723776e-11	0.288534286900765	0.386	0.302	5.30643257473719e-07
TMEM14A	2.32959883408307e-11	0.273512946873094	0.583	0.498	5.99033044196121e-07
ORM1	2.41214581747613e-11	-0.609334	0.646	0.664	6.20259175505813e-07
HNRNPA0	2.42619693082871e-11	0.262440515524148	0.414	0.329	6.23872278793294e-07
FAM96A	2.46267491051715e-11	0.319225279755868	0.515	0.425	6.3325222649038e-07
ACSM2A	2.48543188329308e-11	-0.314208	0.136	0.211	6.39103954469983e-07
SERPINF2	2.5954809173216e-11	-0.340789	0.278	0.366	6.67401963080076e-07
ALDH3A1	2.71480681038196e-11	0.293110681691193	0.134	0.079	6.98085423221617e-07
ALDOB	2.85697811711453e-11	-0.598696	0.413	0.483	7.3464335303483e-07
FAM136A	3.11101742262872e-11	0.259851385286776	0.348	0.266	7.99967020054749e-07
PSMD11	3.1511144072562e-11	0.261906618680159	0.398	0.314	8.10277558681858e-07
NHP2	4.05450524684111e-11	0.254957926284291	0.586	0.513	1.04257547917272e-06
ASL	5.41303497614649e-11	-0.279775	0.257	0.342	1.39190781376631e-06
SCARB1	5.63022907185031e-11	-0.316289	0.153	0.23	1.44775710353559e-06
NSRP1	5.71608675218207e-11	0.30495039229098	0.281	0.207	1.4698345474561e-06
IDI1	5.75892043873748e-11	0.312644598076989	0.436	0.346	1.48084880161696e-06
RPS27L	6.10672879847479e-11	0.256111523659736	0.762	0.696	1.57028424323981e-06
XBP1	1.05898094663754e-10	-0.28692	0.523	0.59	2.72306360618377e-06
ALDH2	1.24278670020721e-10	-0.488569	0.414	0.484	3.19570172091282e-06
GCHFR	1.34207056819786e-10	0.336416259889646	0.469	0.403	3.45100025906397e-06
MT2A	1.73168854658634e-10	-0.539859	0.691	0.613	4.45286392869212e-06
F10	1.81695202039037e-10	-0.32469	0.265	0.343	4.67211042523181e-06
EIF4EBP1	2.09536772908673e-10	0.260688996390064	0.401	0.324	5.38802857857361e-06
C1S	2.5561620545684e-10	-0.499057	0.357	0.437	6.57291510711719e-06
VTN	2.90193752609551e-10	-0.50004	0.701	0.717	7.46204215460201e-06
MT-ND4L	3.28725625561335e-10	-0.381326	0.355	0.436	8.45285073568416e-06
HNRNPK	3.66434511641463e-10	0.286481134768696	0.615	0.552	9.42249703234858e-06
SRSF6	3.75606826708709e-10	0.262837840130357	0.239	0.169	9.65835394198775e-06
ERO1A	3.95943673135753e-10	-0.383944	0.09	0.153	1.01812956110127e-05
C4BPA	4.17457854579462e-10	-0.338657	0.166	0.244	1.07345112726563e-05
PSAP	4.33813299264722e-10	-0.450938	0.572	0.628	1.11550751772931e-05
TOP1	4.6204764322454e-10	0.277626833204388	0.306	0.232	1.18810930978758e-05
CPB2	6.50769244779519e-10	-0.358247	0.323	0.405	1.67338803602606e-05
MAT1A	7.2337628369606e-10	-0.41366	0.352	0.42	1.86008977589605e-05
LDHB	7.62335703235679e-10	0.395179336600388	0.148	0.093	1.96027002730023e-05
TM4SF5	7.80279581678936e-10	-0.459057	0.314	0.391	2.00641091632922e-05
PKM	7.85770051002597e-10	0.271910375035435	0.486	0.395	2.02052910914808e-05
ANGPTL8	8.73373670834412e-10	-0.385122	0.061	0.118	2.24579305718361e-05
NENF	1.16782245236388e-09	0.27659381325854	0.573	0.501	3.00293865400849e-05
ASGR2	1.21309025629305e-09	-0.266051	0.274	0.354	3.11934028503195e-05
CFHR1	1.31881324045681e-09	-0.466204	0.414	0.488	3.39119636651065e-05
CFB	1.54207096225078e-09	-0.4808	0.319	0.394	3.96528127233167e-05
PEBP1	1.84084008473685e-09	-0.283924	0.883	0.853	4.73353619389232e-05
HSD11B1	1.92079636397608e-09	-0.322036	0.062	0.12	4.9391357703281e-05
ARG1	2.34860170175054e-09	-0.301246	0.287	0.369	6.03919441588133e-05
RAMP1	2.96519413522343e-09	0.332600149985869	0.468	0.394	7.62470019931353e-05
SMPDL3A	3.22452342269238e-09	-0.264245	0.084	0.144	8.29153952911119e-05
FAM50A	3.74925888653189e-09	0.258780417835923	0.393	0.321	9.64084430082811e-05
FGA	4.00584452440657e-09	-0.808389	0.497	0.566	0.00010300628610059
ZNHIT1	5.21429593364464e-09	-0.250012	0.629	0.672	0.000134080405637738
ZFP36	5.94823136750634e-09	-0.367158	0.169	0.239	0.000152952821384058
ADH1B	6.22272981488756e-09	-0.456776	0.242	0.328	0.000160011274460019
EFNA1	6.96117283688749e-09	-0.609126	0.277	0.357	0.000178999598327725
A2M	7.47972990988106e-09	-0.486229	0.157	0.225	0.000192333774902682
GPRC5C	9.37961646522537e-09	-0.263571	0.229	0.304	0.000241187457786805
OS9	9.94101245202272e-09	-0.299758	0.275	0.347	0.000255623194191312
EIF4A2	1.00537912189312e-08	-0.332449	0.497	0.56	0.000258523187403596
AGT	1.01920057031009e-08	-0.402545	0.715	0.743	0.000262077234649537
LRG1	1.22556562991737e-08	-0.415858	0.134	0.201	0.000315141946076952
IFITM3	1.27617673144909e-08	-0.271554	0.825	0.842	0.000328156084724818
RHOB	1.38368497009032e-08	-0.323466	0.369	0.444	0.000355800753209025
HSD17B2	1.49903076326172e-08	-0.312755	0.085	0.142	0.000385460770465119
PPIB	1.54319303261903e-08	-0.348828	0.686	0.71	0.000396816656407657
SAT2	1.79555063530386e-08	-0.277579	0.384	0.458	0.000461707890362035
IGFBP3	1.89148184264647e-08	-0.90306	0.085	0.142	0.000486375641018112
CYP2D6	1.98225476288243e-08	-0.704251	0.243	0.308	0.000509716989727587
AKR7A3	2.24155198830334e-08	-0.276996	0.198	0.263	0.00057639267827232
ODC1	2.61723802971134e-08	0.299471908538983	0.256	0.19	0.000672996586959974
MALAT1	2.63417073082841e-08	-0.523151	0.901	0.921	0.000677350661725218
HGD	3.25332377312128e-08	-0.474669	0.358	0.41	0.000836559675020407
APOA2	4.74370705256062e-08	-0.398529	0.928	0.924	0.00121979683149544
FBP1	4.90068512152101e-08	-0.328723	0.236	0.306	0.00126016217214791
SERINC2	7.3814334021114e-08	-0.378257	0.278	0.347	0.00189806178501893
TMEM45A	7.89824472849066e-08	-0.343992	0.096	0.152	0.00203095464948409
TM7SF2	8.44576420528088e-08	-0.291113	0.208	0.274	0.00217174380774592
NFKBIA	8.77258230840552e-08	-0.363154	0.377	0.445	0.0022557818147834
SERPINC1	9.46314457986349e-08	-0.468923	0.456	0.497	0.0024333529972661
CYP27A1	1.05516425020336e-07	-0.285957	0.336	0.405	0.00271324935297291
RBP4	1.09252152551891e-07	-0.487485	0.664	0.693	0.00280930985071931
CEBPD	1.11764382867387e-07	-0.295323	0.391	0.455	0.002873909341052
PAH	1.16321199060538e-07	-0.274409	0.277	0.343	0.00299108331264269
RARRES3	1.33638349075706e-07	-0.274405	0.187	0.253	0.00343637650813272
TKT	1.33959099212691e-07	0.258718935345426	0.593	0.542	0.00344462427715515
ITIH3	1.41057023717149e-07	-0.509244	0.388	0.434	0.00362714030786278
EIF5A	1.43756203703056e-07	0.308849161748143	0.374	0.307	0.00369654702202038
CXCL2	1.55626957125589e-07	-0.286942	0.159	0.221	0.0040017915755274
GSTA1	1.6094836075002e-07	-0.425926	0.748	0.742	0.00413862614832601
UGT2B15	1.71151934393521e-07	-0.43673	0.208	0.272	0.00440100084099499
NQO1	1.75283099348365e-07	0.358103235848042	0.284	0.221	0.00450722961664385
ADH1C	2.16637837737509e-07	-0.30329	0.165	0.227	0.0055706253595823
PLOD2	2.38155036510515e-07	-0.295979	0.115	0.171	0.00612391860883138
SORD	3.00199760094001e-07	-0.395786	0.325	0.386	0.00771933663105714
AHNAK	3.73630792862026e-07	-0.276018	0.153	0.21	0.00960754220765413
ANGPTL3	3.83442435685711e-07	-0.528758	0.282	0.335	0.00985983879122237
ZFP36L1	4.1703447430442e-07	-0.311389	0.275	0.339	0.0107236244722639
C1R	4.39480153423813e-07	-0.379803	0.27	0.333	0.0113007926651399
PDZK1IP1	5.81353700706537e-07	-0.257226	0.126	0.181	0.0149489290599679
GRHPR	7.22717537318694e-07	-0.452966	0.463	0.498	0.0185839587546129
ITM2B	8.38761486147296e-07	-0.347316	0.562	0.596	0.0215679128547916
VNN1	8.57251435201425e-07	-0.357529	0.099	0.149	0.0220433634047695
NUPR1	9.83713044604919e-07	0.282682269719079	0.743	0.719	0.0252951972289709
FXYD1	1.73750985562489e-06	-0.4709	0.287	0.346	0.0446783284275385
APOC3	1.97217241977173e-06	-0.508835	0.616	0.632	0.0507124416020102
CFH	1.97710170442528e-06	-0.315337	0.396	0.46	0.0508391932275918
ITIH1	2.07529214958254e-06	-0.257783	0.466	0.517	0.0533640623343653
LINC00844	2.83081691185042e-06	-0.278259	0.108	0.16	0.0727916260713217
KLF6	2.96390284835943e-06	-0.421489	0.324	0.379	0.0762137978427144
DHRS4L2	3.11237370874561e-06	-0.257437	0.296	0.351	0.0800315775466846
PCK1	3.39393878305148e-06	-0.392855	0.267	0.317	0.0872717418673858
SERPINE1	3.57929800507785e-06	-0.839627	0.063	0.104	0.0920380689025718
TXNIP	3.74884143070534e-06	-0.480914	0.161	0.211	0.096397708549157
JUND	4.28237569689109e-06	-0.335896	0.274	0.33	0.110117008669858
IGFBP2	4.33672347935806e-06	-0.610696	0.418	0.45	0.111514507548213
ORM2	5.39622008122812e-06	-0.436413	0.55	0.566	0.1387584031687
ADI1	5.47650073356398e-06	-0.259246	0.712	0.703	0.140822739862864
TMEM176A	5.65709682163663e-06	-0.281914	0.608	0.624	0.145466587671564
CD14	5.74672755349188e-06	-0.251778	0.105	0.152	0.14777135231049
JUN	5.75201962267932e-06	-0.452669	0.421	0.46	0.147907432577576
ASS1	6.64808369827751e-06	-0.29452	0.333	0.381	0.170948824217508
INSIG1	6.95393061028807e-06	-0.312172	0.333	0.388	0.178813371712947
FOS	9.397514904136e-06	-0.412476	0.362	0.416	0.241647698244953
HPX	1.21824848026587e-05	-0.40156	0.334	0.387	0.313260414215566
ADIRF	1.32799494482247e-05	0.367725486654542	0.315	0.264	0.341480620111649
AADAC	1.51284429838852e-05	-0.297395	0.252	0.301	0.389012782887623
TP53INP1	1.8330956464851e-05	-0.255788	0.13	0.175	0.471362214537179
FGB	1.83491770948958e-05	-0.586586	0.603	0.635	0.471830739818151
CYP17A1	1.85652727943353e-05	-0.303702	0.149	0.193	0.477387424633538
LGALS4	1.86706259188002e-05	-0.329002	0.577	0.602	0.480096474876028
AKR1C4	2.01400289648856e-05	0.252863167484412	0.424	0.379	0.517880704803067
NDUFA4L2	2.52268432203175e-05	-0.417945	0.102	0.144	0.648683046567245
TFPI	3.54626656423617e-05	-0.586362	0.368	0.412	0.911886984327688
DPM3	5.35683425665211e-05	-0.26501	0.441	0.484	1
ITGB1	8.21250187788555e-05	-0.301262	0.393	0.442	1
AHSG	0.000143723665656519	-0.536622	0.517	0.535	1
CYP2A7	0.000150689562809357	-0.366521	0.125	0.163	1
PDIA3	0.000159761428820982	-0.284699	0.449	0.496	1
HBB	0.000173691889827577	-0.497985	0.239	0.278	1
CYP2C9	0.000212102845108968	-0.293696	0.147	0.186	1
SLC2A1	0.000295246749117318	-0.312427	0.081	0.114	1
GC	0.000371456283666965	-0.339947	0.621	0.632	1
DCXR	0.000372526544236477	-0.685283	0.66	0.642	1
FABP1	0.000959547310665979	-0.510025	0.7	0.685	1
IGHG1	0.00153862872759296	-0.452172	0.159	0.192	1
AGR2	0.00154908162446743	0.261838134577761	0.308	0.27	1
ATP1B1	0.00171568593895177	-0.316837	0.336	0.375	1
LBP	0.00171586937389501	-0.283614	0.232	0.268	1
MT1X	0.00184403929748969	-1.19141	0.456	0.471	1
IGKC	0.00198254160629197	-0.798241	0.411	0.452	1
IGLC2	0.00206663605383359	-0.786876	0.243	0.275	1
P4HB	0.00213183320814832	-0.250722	0.654	0.685	1
APLP2	0.00220268871119085	-0.258939	0.353	0.386	1
IL32	0.00272691952083832	-0.299549	0.547	0.58	1
CFHR2	0.00293960465976937	-0.422817	0.221	0.249	1
FGL1	0.00342207439796334	-0.321023	0.531	0.544	1
TMEM123	0.00395227924407353	-0.252172	0.294	0.321	1
HP	0.00669063391762058	-0.714206	0.381	0.394	1
CYP2E1	0.00702651882845321	-0.906407	0.23	0.257	1
SOD2	0.00757066439824448	-0.274303	0.527	0.543	1
CTTN	0.00820809319615571	-0.383498	0.257	0.279	1
TPT1	0.0104752865764012	-0.328079	0.939	0.924	1
NNMT	0.0107067945618914	-0.483638	0.218	0.242	1
C10orf10	0.0119660575813575	-0.35032	0.31	0.33	1
ITIH2	0.0138430158449793	-0.258214	0.41	0.424	1
BHMT	0.0166955618941822	-0.298411	0.265	0.287	1
IGHG3	0.0225574402258948	-0.294874	0.152	0.176	1
C1QA	0.0354529739409161	-0.362388	0.255	0.273	1
SOX4	0.0383949559246415	-0.31893	0.296	0.311	1
DEFB1	0.0433897037020693	-0.259442	0.26	0.284	1
C15orf48	0.0478819253823189	-0.39529	0.132	0.149	1
MT-ND6	0.0591036318096973	-0.274219	0.221	0.241	1
HPD	0.064092220697505	-0.451527	0.297	0.301	1
CCL20	0.0702125512172216	-0.403089	0.177	0.194	1
BLVRB	0.0709354424639975	-0.253471	0.676	0.654	1
AKR1C2	0.0772509879019089	0.322728094464234	0.439	0.433	1
HBA2	0.105735731730783	-0.329251	0.14	0.153	1
TFF3	0.11466713121492	-0.487497	0.267	0.271	1
CHGA	0.132022215231951	-0.611102	0.193	0.201	1
IGLC3	0.132535134692582	-0.631972	0.208	0.218	1
TIMP1	0.16036413588672	-0.297161	0.346	0.305	1
TFF2	0.189232998640059	-0.455104	0.173	0.183	1
AKR1C1	0.200078061155537	0.258914976980469	0.566	0.581	1
PGA5	0.20511808765412	-0.667309	0.203	0.208	1
APOM	0.227987542794945	-0.295284	0.416	0.414	1
C1QB	0.24795548900296	-0.293157	0.256	0.264	1
SNHG25	0.456746083221129	-0.497088	0.492	0.496	1
PLIN2	0.458550398202195	-0.353886	0.473	0.461	1
COX7A1	0.530400982254155	-0.423844	0.182	0.178	1
MT1E	0.688126598281614	-0.644088	0.299	0.284	1
GLUL	0.806835452241142	-0.432942	0.529	0.532	1
MT1G	0.834428450696534	-0.726275	0.221	0.218	1
NTS	0.870936879354938	-0.692668	0.102	0.102	1
S100A6	0.99431681255625	-0.667919	0.36	0.334	1
